# Supplementary material for: Effective population size does not predict codon usage bias in mammals
Source: Ecol Evol. 2014 Sep 23;4(20):3887–900. doi: 10.1002/ece3.1249 (PMC4242573; doi:10.1002/ece3.1249)
Supplement: Supplementary file 5 — Appendix S4. Histogram of P values across all 6! = 720 possible ways to add 6 taxa to the analysis. Not all permutations yielded the same P value, but all would be called statistically significant. [file ece30004-3887-SD11.txt]

P values estimatedfrom GLS
p_values_log
Fre
qu
en
cy
0.000 0.001 0.002 0.003 0.004 0.005 0.006 0.007
0
100
200
300
400
500
