# Supplementary material for: Effective population size does not predict codon usage bias in mammals
Source: Ecol Evol. 2014 Sep 23;4(20):3887–900. doi: 10.1002/ece3.1249 (PMC4242573; doi:10.1002/ece3.1249)
Supplement: Supplementary file 8 — Appendix S6. Results of ANCOVA's across species, testing the effect of X versus autosomal compartments (Chrom), the total number of coding base pairs (Exon), the total number of base pairs in introns between coding exons (Intron), and their interactions. [file ece30004-3887-SD12.txt]

Organism
Appendix A6.Results ofANCOVA's across species,testing the effectX versus autosomal compartments (Chrom),the 
total number ofcoding base-pairs (Exon),the total number ofbase pairs in introns between coding exons (Intron),and 
their interactions.One transcriptper gene was chosen randomly.In all species exceptopossum,X-linked genes had 
significantly lower codon usage bias compared to autosomal genes.
