# Supplementary material for: Effective population size does not predict codon usage bias in mammals
Source: Ecol Evol. 2014 Sep 23;4(20):3887–900. doi: 10.1002/ece3.1249 (PMC4242573; doi:10.1002/ece3.1249)
Supplement: Supplementary file 10 — Appendix S7. Results of ANCOVA's across species, testing the effect of centromeric versus telomeric location (location), the total number of coding base pairs (Exon), the total number of base pairs in introns between coding exons (Intron), and their interactions. [file ece30004-3887-SD13.txt]

Organism
Appendix S7.Results ofANCOVA's across species,testing the effectcentromeric vs.telomeric location (location),the 
total number ofcoding base-pairs (Exon),the total number ofbase pairs in introns between coding exons (Intron),and 
their interactions.One transcriptper gene was chosen randomly.In all species exceptopossum,X-linked genes had 
significantly lower codon usage bias compared to autosomal genes.
