# Supplementary material for: Effective population size does not predict codon usage bias in mammals
Source: Ecol Evol. 2014 Sep 23;4(20):3887–900. doi: 10.1002/ece3.1249 (PMC4242573; doi:10.1002/ece3.1249)
Supplement: Supplementary file 13 — Appendix S9. Point estimates and bootstrap ranges for Ne and ENCp for the six-species analysis. [file ece30004-3887-SD14.txt]

musculus
domesticus
castaneus
